# Supplementary material for: A Novel Normalized Quantitative Real-Time PCR Approach for Ensuring Roe Deer (Capreolus capreolus) Meat Authenticity in Game Meat Foods
Source: Foods. 2024 Nov 21;13(23):3728. doi: 10.3390/foods13233728 (PMC11640146; doi:10.3390/foods13233728)
Supplement: Supplementary file 1 [file foods-13-03728-s001.zip]

Archive with 1 entries (1 files):
- foods-3310576-supplementary-v5.pdf
